# Supplementary material for: Cross-cultural adaptation of the 5-Question Stigma Indicators in trachoma-affected communities, Ethiopia
Source: PLOS Ment Health. 2024 Nov 27;1(6):e0000191. doi: 10.1371/journal.pmen.0000191 (PMC7616881; doi:10.1371/journal.pmen.0000191)
Supplement: S1 Data — (XLSX) [file pmen.0000191.s001.xlsx]

## Sheet: Sheet1
S1 Data: West Gojam Zone 2022 Population Data by District and Setting
Zone	Wereda	Total Population	Total_Male	Total_Female	Urban_Total	Urban_Male	Urban_Female	Rural_Total	Rural_Male	Rural_Female
West Gojjam	Adiet Town	58583.4	28927.5	29655.9	58583.4	28927.5	29655.9	0	0	0
West Gojjam	B/Dar Zuria	228821	117519	111302	0	0	0	228821	117519	111302
West Gojjam	Burie Town	68287.1	32796.6	35490.5	49349.9	23236.4	26113.5	18937.1	9560.24	9376.91
West Gojjam	Burie Zuria	134686	66926.2	67759.6	13541.5	5786.08	7755.42	121144	61140.2	60004.2
West Gojjam	Debub Achefer	140602	69117	71485	0	0	0	140602	69117	71485
West Gojjam	Debube Mecha	88234.8	43102.7	45132.1	0	0	0	88234.8	43102.7	45132.1
West Gojjam	Dega Damot	183308	88462.2	94845.5	20910.3	9318.8	11591.5	162397	79143.4	83254
West Gojjam	Dembecha	146264	71336.3	74928.1	9470.87	3889.53	5581.34	136793	67446.8	69346.7
West Gojjam	Dembecha Town	29256.1	13981.9	15274.2	26398.8	12583.1	13815.6	2857.36	1398.82	1458.54
West Gojjam	Durbetie Town	29429.5	12938.6	16490.9	29429.5	12938.6	16490.9	0	0	0
West Gojjam	F/Selam Town	56953.3	26067.1	30886.2	56953.3	26067.1	30886.2	0	0	0
West Gojjam	Gonjikolela	130584	65424.2	65159.8	13376.7	6288.59	7088.13	117207	59135.6	58071.7
West Gojjam	Jabitehinan	207240	102274	104966	29459.9	13591.8	15868.1	177781	88682.3	89098.2
West Gojjam	Jiga Town	28677.5	13534.2	15143.4	17000.8	7738.32	9262.53	11676.7	5795.87	5880.83
West Gojjam	Merawi Town	54455.7	24779.9	29675.8	43233.3	19246.5	23986.8	11222.5	5533.44	5689.04
West Gojjam	Quarit	142712	69507.3	73204.9	18407.6	9464.84	8942.76	124305	60042.4	64262.2
West Gojjam	Sekela	171704	83567.4	88136.8	16837.7	7524.41	9313.33	154867	76043	78823.5
West Gojjam	Semien Achefer	263138	135374	127764	37826.5	20320.6	17505.8	225312	115053	110258
West Gojjam	Semien Mecha	263432	129472	133960	9413.86	3598.73	5815.14	254019	125873	128145
West Gojjam	Shindi Town	43898.8	21395.8	22503	24876.9	12531.6	12345.4	19021.9	8864.25	10157.6
West Gojjam	Wemberma	92051.6	45860.6	46191	0	0	0	92051.6	45860.6	46191
West Gojjam	Yilmana densa	233454	113417	120037	0	0	0	233454	113417	120037
Total		2.79577e+06	1.37578e+06	1.41999e+06	475071	223053	252018	2.3207e+06	1.15273e+06	1.16797e+06
